# Supplementary material for: Botulinum Neurotoxin A-Induced Muscle Morphology Changes in Children with Cerebral Palsy: A One-Year Follow-Up Study
Source: Toxins (Basel). 2025 Jun 27;17(7):327. doi: 10.3390/toxins17070327 (PMC12299369; doi:10.3390/toxins17070327)
Supplement: Supplementary file 1 [file toxins-17-00327-s001.zip]

Archive with 1 entries (1 files):
- toxins-3590323-supplementary.pdf
